# Supplementary material for: Feasibility, satisfaction, and preliminary results of a coping skills training program for parents of children with cancer
Source: J Pediatr Psychol. 2026 Mar 2;51(7):568–78. doi: 10.1093/jpepsy/jsag015 (PMC13373576; doi:10.1093/jpepsy/jsag015)
Supplement: jsag015_Supplementary_Data [file jsag015_supplementary_data.zip]

Archive with 1 entries (1 files):
- jpepsy-2025-0263-File002.doc
